# Supplementary material for: Identification of immune and Toll-like receptor signaling pathway related feature lncRNAs to construct diagnostic nomograms for acute ischemic stroke
Source: Sci Rep. 2023 Apr 20;13:6492. doi: 10.1038/s41598-023-33059-5 (PMC10119310; doi:10.1038/s41598-023-33059-5)
Supplement: Supplementary file 5 — Supplementary Table S2. [file 41598_2023_33059_MOESM5_ESM.xlsx]

## Sheet: TLRs-related-gene-lncRNA-test-s
Gene.symbol	ID	Type	FDR	PValue	logFC
MIR600HG	ILMN_1719998	lncRNA	1.58e-06	5.38e-09	-0.837629
SNHG14	ILMN_2372082	lncRNA	7.85e-07	2.06e-09	-0.754719
LINC01089	ILMN_2098947	lncRNA	5.83e-05	6.05e-07	-0.499405
MAPKAPK5-AS1	ILMN_1798957	lncRNA	0.0054	0.000187	-0.408777
SND1-IT1	ILMN_1655961	lncRNA	0.00693	0.000258	-0.379759
LINC02210	ILMN_1743621	lncRNA	0.00197	5.25e-05	-0.376991
LINC00680	ILMN_1657288	lncRNA	0.00371	0.000117	-0.358674
TP73-AS1	ILMN_2090040	lncRNA	0.000306	5.03e-06	-0.355532
ATP6V0E2-AS1	ILMN_2067682	lncRNA	0.0177	0.000879	-0.308757
LINC00115	ILMN_1702866	lncRNA	0.0272	0.00161	-0.270076
TTTY8B	ILMN_2087817	lncRNA	0.0408	0.00316	0.263343
DSCR10	ILMN_1777917	lncRNA	0.0337	0.00223	0.263977
LINC00273	ILMN_1652170	lncRNA	0.0318	0.00205	0.268355
LINC00301	ILMN_1716298	lncRNA	0.0334	0.0022	0.269004
LINC00467	ILMN_2047354	lncRNA	0.0178	0.00089	0.275576
DSCR4	ILMN_1762876	lncRNA	0.0267	0.00157	0.281105
CYP1B1-AS1	ILMN_1769112	lncRNA	0.0312	0.00198	0.286106
LINC01011	ILMN_2138622	lncRNA	0.0201	0.00105	0.294126
LINC01002	ILMN_2131022	lncRNA	0.0337	0.00224	0.299431
CASC2	ILMN_1680927	lncRNA	0.0126	0.000553	0.304266
MIR22HG	ILMN_2390310	lncRNA	0.0195	0.00101	0.324624
LINC01567	ILMN_2149952	lncRNA	0.0382	0.00278	0.35873
LINC00265	ILMN_1809173	lncRNA	0.0193	0.000988	0.410973
CYTOR	ILMN_2143795	lncRNA	0.00207	5.58e-05	0.499901
MIR646HG	ILMN_1657398	lncRNA	0.00385	0.000123	0.521055
ITPK1-AS1	ILMN_2134381	lncRNA	0.00923	0.000371	0.556574
HCG27	ILMN_1746436	lncRNA	0.000171	2.41e-06	0.686805
LINC00173	ILMN_1732143	lncRNA	4.09e-05	3.87e-07	0.692268
CCL5	ILMN_2098126	mRNA	0.00162	4.08e-05	-0.568505
IKBKE	ILMN_1755024	mRNA	0.000851	1.82e-05	-0.360133
TNF	ILMN_1728106	mRNA	0.0014	3.4e-05	-0.347777
PIK3CD	ILMN_1766275	mRNA	0.0111	0.000471	0.304723
MAP2K1	ILMN_1694240	mRNA	0.00674	0.00025	0.317924
IFNAR2	ILMN_1765146	mRNA	0.00127	3.01e-05	0.353846
IKBKG	ILMN_1707308	mRNA	0.00258	7.43e-05	0.392611
TBK1	ILMN_1739967	mRNA	0.000681	1.39e-05	0.39636
CASP8	ILMN_1787749	mRNA	0.00295	8.78e-05	0.448323
CD86	ILMN_1782560	mRNA	0.000823	1.75e-05	0.457017
PIK3CA	ILMN_1705468	mRNA	0.0033	0.000101	0.457086
MAP3K8	ILMN_1741159	mRNA	0.00149	3.7e-05	0.464477
MAP2K4	ILMN_2100689	mRNA	0.000157	2.16e-06	0.473001
RAC1	ILMN_2359789	mRNA	3.57e-05	3.19e-07	0.487588
IL1B	ILMN_1775501	mRNA	0.00173	4.45e-05	0.527544
TAB2	ILMN_1672331	mRNA	0.0157	0.000742	0.547855
MAPK14	ILMN_2388090	mRNA	4.72e-06	2.32e-08	0.561525
CHUK	ILMN_1677041	mRNA	3.12e-06	1.34e-08	0.567644
IRF7	ILMN_1798181	mRNA	0.00417	0.000135	0.569417
TLR6	ILMN_1749287	mRNA	2.5e-05	1.99e-07	0.592527
MAPK1	ILMN_1767320	mRNA	2.5e-06	9.99e-09	0.61623
TLR7	ILMN_1677827	mRNA	0.000559	1.08e-05	0.626865
IFNAR1	ILMN_1752923	mRNA	0.000218	3.29e-06	0.628775
MAPK3	ILMN_1667260	mRNA	0.000143	1.91e-06	0.656495
TICAM2	ILMN_1651346	mRNA	1.26e-05	8.09e-08	0.656552
MYD88	ILMN_1738523	mRNA	6.68e-06	3.63e-08	0.671842
PIK3CG	ILMN_1770433	mRNA	0.000236	3.63e-06	0.770364
MAP2K3	ILMN_1790534	mRNA	0.000655	1.32e-05	0.788864
STAT1	ILMN_1690105	mRNA	0.000139	1.84e-06	0.820558
CD14	ILMN_2396444	mRNA	3.55e-05	3.17e-07	0.824428
TLR5	ILMN_1722981	mRNA	5.48e-05	5.63e-07	0.880948
TLR4	ILMN_1706217	mRNA	2.33e-06	8.99e-09	0.93985
FOS	ILMN_1669523	mRNA	1.57e-06	5.33e-09	0.962508
TLR2	ILMN_1772387	mRNA	3.94e-06	1.85e-08	0.965778
TLR8	ILMN_1657892	mRNA	1.87e-07	2.68e-10	1.14808
TLR1	ILMN_1731048	mRNA	0.00246	6.95e-05	1.17004
LY96	ILMN_1724533	mRNA	3.21e-05	2.78e-07	1.67904
