# Supplementary material for: Identification of immune and Toll-like receptor signaling pathway related feature lncRNAs to construct diagnostic nomograms for acute ischemic stroke
Source: Sci Rep. 2023 Apr 20;13:6492. doi: 10.1038/s41598-023-33059-5 (PMC10119310; doi:10.1038/s41598-023-33059-5)
Supplement: Supplementary file 6 — Supplementary Table S3. [file 41598_2023_33059_MOESM6_ESM.xlsx]

## Sheet: DElncRNAs-DEGs-p-cor-0.05-0.3
DElncRNA	DEGs	pvalue	cor
SNHG14	MAPK14	7.11e-15	-0.855049
MAPKAPK5-AS1	MAP2K3	5.32e-13	-0.819593
LINC01567	IKBKE	3.62e-11	-0.777669
ITPK1-AS1	IKBKE	5.27e-11	-0.77354
CYTOR	IKBKE	2.56e-10	-0.755321
SNHG14	MYD88	4.6e-10	-0.748184
MAPKAPK5-AS1	MAPK3	7.47e-10	-0.742135
SNHG14	TLR4	1.13e-09	-0.736825
SNHG14	TLR2	2.3e-09	-0.727509
LINC02210	TLR1	3e-09	-0.723972
LINC02210	TAB2	4.25e-09	-0.719182
LINC00115	TAB2	4.45e-09	-0.718552
TP73-AS1	TBK1	1.24e-08	-0.703959
LINC00115	TLR1	4.24e-08	-0.685472
SNHG14	TLR8	6.09e-08	-0.679772
TP73-AS1	MAP3K8	6.19e-08	-0.679512
SNHG14	TLR6	9.06e-08	-0.673379
LINC02210	PIK3CA	1.76e-07	-0.662379
ATP6V0E2-AS1	TLR1	2.43e-07	-0.656874
SNHG14	RAC1	3.52e-07	-0.650438
LINC00115	PIK3CA	4.86e-07	-0.644681
LINC01002	IKBKE	7.25e-07	-0.637428
SNHG14	MAP2K3	9.08e-07	-0.633279
TP73-AS1	FOS	1.09e-06	-0.629897
LINC02210	PIK3CG	1.28e-06	-0.626763
ATP6V0E2-AS1	TAB2	1.77e-06	-0.620632
MIR600HG	PIK3CG	2.51e-06	-0.613743
LINC01089	TLR1	2.51e-06	-0.613703
SNHG14	IL1B	4.5e-06	-0.601888
LINC00115	PIK3CG	4.63e-06	-0.601297
LINC00273	MAP2K1	5.1e-06	-0.599292
LINC01002	MAP2K1	7.09e-06	-0.592382
MIR600HG	TLR1	8.73e-06	-0.587936
LINC01089	CASP8	1.07e-05	-0.583527
SNHG14	CHUK	1.17e-05	-0.581464
SNHG14	MAPK3	1.21e-05	-0.580812
LINC00680	FOS	1.39e-05	-0.577773
ATP6V0E2-AS1	TBK1	1.46e-05	-0.576633
SNHG14	IFNAR1	1.5e-05	-0.576039
ATP6V0E2-AS1	PIK3CA	1.73e-05	-0.57276
SNHG14	FOS	1.73e-05	-0.572757
LINC00273	MAP3K8	1.76e-05	-0.572443
TP73-AS1	TLR1	1.91e-05	-0.570517
SNHG14	TLR5	2.12e-05	-0.568224
MIR600HG	PIK3CA	2.25e-05	-0.566768
LINC01089	MAP3K8	2.71e-05	-0.562468
MAPKAPK5-AS1	MYD88	3.26e-05	-0.55815
MIR600HG	TAB2	3.84e-05	-0.554253
CASC2	MAP2K1	4.2e-05	-0.552061
SNHG14	MAPK1	5.07e-05	-0.547533
ATP6V0E2-AS1	MAP3K8	5.86e-05	-0.543938
MAPKAPK5-AS1	MAPK14	6.19e-05	-0.542583
LINC01089	PIK3CA	6.76e-05	-0.540388
DSCR10	MAP3K8	7.34e-05	-0.538336
SND1-IT1	TLR1	9.36e-05	-0.532149
SNHG14	IRF7	9.99e-05	-0.530464
CASC2	TBK1	0.000100691	-0.530258
DSCR10	TBK1	0.000102037	-0.529915
LINC00173	TNF	0.000102905	-0.529696
LINC00273	TBK1	0.000103152	-0.529633
DSCR10	MAP2K1	0.000107699	-0.528515
MIR600HG	TLR4	0.000109159	-0.528165
DSCR4	MAP3K8	0.000117953	-0.526145
HCG27	IKBKE	0.00013425	-0.522741
SNHG14	CD14	0.000137942	-0.522023
TP73-AS1	TICAM2	0.00014859	-0.520047
MIR600HG	FOS	0.000153129	-0.519243
ATP6V0E2-AS1	PIK3CG	0.00015657	-0.518649
TP73-AS1	CASP8	0.000177621	-0.515254
LINC02210	FOS	0.000180016	-0.514891
LINC00265	TLR7	0.00020048	-0.511962
SNHG14	IFNAR2	0.000213226	-0.510273
LINC01089	FOS	0.000219562	-0.509467
TP73-AS1	MAP2K4	0.000231057	-0.508059
LINC01089	MAPK1	0.000231641	-0.507989
LINC00680	MAP3K8	0.000260553	-0.504719
TP73-AS1	LY96	0.000277484	-0.502954
TP73-AS1	CHUK	0.000282007	-0.5025
LINC01089	TAB2	0.000293856	-0.50134
TP73-AS1	MAPK1	0.000296002	-0.501134
LINC01567	MAP2K1	0.000296513	-0.501085
TP73-AS1	MAP2K1	0.000345895	-0.496703
LINC01567	RAC1	0.000377046	-0.494223
CYP1B1-AS1	MAP3K8	0.000379068	-0.494069
SNHG14	LY96	0.00037911	-0.494066
SNHG14	MAP2K4	0.0003827	-0.493793
LINC02210	TBK1	0.000389127	-0.493312
CASC2	MAP3K8	0.000498447	-0.486065
TP73-AS1	PIK3CA	0.000545697	-0.483374
LINC00265	IKBKE	0.000559146	-0.482646
SND1-IT1	TAB2	0.000596021	-0.48073
MIR600HG	LY96	0.000634204	-0.478857
LINC00301	MAP2K1	0.00065851	-0.477717
LINC01089	PIK3CG	0.000673119	-0.47705
LINC02210	MAP3K8	0.000753986	-0.473579
DSCR4	TBK1	0.000829368	-0.470635
TP73-AS1	STAT1	0.00087589	-0.468937
MIR646HG	TLR7	0.000879816	-0.468798
TP73-AS1	PIK3CG	0.000916198	-0.46753
LINC00301	TBK1	0.000959783	-0.466071
ATP6V0E2-AS1	FOS	0.00100011	-0.464773
ATP6V0E2-AS1	CASP8	0.00102951	-0.463856
MIR600HG	CHUK	0.00106623	-0.462743
LINC00680	CHUK	0.00113267	-0.460816
DSCR4	MAP2K1	0.00116259	-0.45998
LINC02210	CASP8	0.00126972	-0.457141
LINC00301	MAP3K8	0.00135681	-0.454987
LINC01089	TICAM2	0.00144246	-0.452987
LINC01089	TLR8	0.00149156	-0.451889
LINC01089	CD86	0.00149752	-0.451758
CYTOR	MAP2K1	0.00161116	-0.449342
SND1-IT1	LY96	0.00173192	-0.446938
TP73-AS1	TLR4	0.00176608	-0.446285
TTTY8B	MAP2K1	0.0017814	-0.445996
ITPK1-AS1	TNF	0.0018287	-0.445117
TP73-AS1	TLR7	0.00185836	-0.444576
LINC01002	CCL5	0.00193401	-0.443231
SND1-IT1	PIK3CA	0.00198934	-0.442277
MIR600HG	CASP8	0.00206485	-0.441013
LINC02210	STAT1	0.00212555	-0.440026
TTTY8B	MAP3K8	0.00213669	-0.439847
MIR600HG	TLR2	0.0021975	-0.438888
TTTY8B	TBK1	0.00228432	-0.437559
TP73-AS1	RAC1	0.00232992	-0.436878
ATP6V0E2-AS1	STAT1	0.00234261	-0.436691
SNHG14	TBK1	0.00278762	-0.430639
LINC00680	MAP2K4	0.00288704	-0.429406
LINC02210	MAP2K4	0.00289377	-0.429324
ITPK1-AS1	MAPK14	0.00298935	-0.428176
SND1-IT1	PIK3CG	0.00350073	-0.422536
TP73-AS1	TAB2	0.00351377	-0.422402
SNHG14	PIK3CD	0.00371546	-0.420384
SND1-IT1	TLR8	0.00372253	-0.420316
SNHG14	TICAM2	0.00373917	-0.420154
MIR600HG	TICAM2	0.0039707	-0.417966
CYP1B1-AS1	TBK1	0.00411542	-0.416654
TP73-AS1	CD86	0.00459979	-0.412545
LINC00173	CCL5	0.00478383	-0.411083
CYP1B1-AS1	MAP2K1	0.0047884	-0.411047
MIR600HG	TLR5	0.00483012	-0.410723
SND1-IT1	FOS	0.00485763	-0.410511
LINC01002	TLR7	0.00488807	-0.410277
LINC01002	TNF	0.0049989	-0.409436
MIR600HG	MYD88	0.00505695	-0.409003
CYTOR	RAC1	0.0054763	-0.405993
LINC00467	TLR1	0.00547814	-0.405981
LINC01011	TNF	0.00551677	-0.405714
MAPKAPK5-AS1	CD14	0.00560985	-0.405078
SND1-IT1	TLR4	0.00583988	-0.403545
MAPKAPK5-AS1	TLR4	0.0059657	-0.402728
MIR600HG	CD86	0.0069412	-0.396867
LINC01089	TLR4	0.00726502	-0.395081
LINC01089	TLR7	0.00800027	-0.39127
LINC01567	MYD88	0.00829286	-0.389838
LINC01089	CHUK	0.00895774	-0.386742
SND1-IT1	CASP8	0.00926033	-0.385399
LINC01089	MAP2K4	0.00931491	-0.38516
SND1-IT1	TLR6	0.00957166	-0.384056
LINC01089	LY96	0.00968303	-0.383585
CYTOR	IFNAR2	0.00970647	-0.383486
ATP6V0E2-AS1	MAP2K1	0.010029	-0.382151
LINC00467	TAB2	0.0116753	-0.375864
LINC01089	TLR5	0.0121594	-0.374161
TP73-AS1	TLR5	0.01225	-0.373849
MIR600HG	CD14	0.0123781	-0.373412
LINC00273	TNF	0.0124475	-0.373176
MIR646HG	TNF	0.0125337	-0.372885
LINC01567	IFNAR2	0.0125369	-0.372874
MIR600HG	MAP2K4	0.0127257	-0.372243
LINC02210	LY96	0.0127279	-0.372236
TP73-AS1	MYD88	0.0133132	-0.370329
LINC01567	MAPK14	0.014078	-0.367943
SND1-IT1	CHUK	0.0142449	-0.367438
LINC00680	IL1B	0.0143211	-0.367209
LINC00680	MAP2K1	0.0149274	-0.365422
LINC00680	TBK1	0.0152121	-0.364604
TP73-AS1	TLR8	0.0153176	-0.364304
MIR600HG	MAPK1	0.0155508	-0.363648
LINC00265	CCL5	0.0157506	-0.363093
ITPK1-AS1	IKBKG	0.0166454	-0.360676
LINC00680	TAB2	0.0171545	-0.359351
DSCR4	TNF	0.0179119	-0.35744
LINC00680	CD14	0.0182465	-0.356618
CYTOR	MAPK14	0.0183885	-0.356273
ATP6V0E2-AS1	MAP2K4	0.0191462	-0.354469
SND1-IT1	MAPK1	0.0191664	-0.354421
LINC02210	CHUK	0.0195708	-0.353484
TTTY8B	TLR1	0.0197696	-0.35303
LINC00680	MAPK1	0.0201456	-0.352181
CYTOR	TNF	0.0203563	-0.35171
CYTOR	IKBKG	0.0214131	-0.349413
SNHG14	STAT1	0.0214506	-0.349334
MIR22HG	IKBKE	0.021591	-0.349036
LINC01011	MAP3K8	0.0215974	-0.349023
LINC00680	TLR8	0.0219843	-0.348211
MIR600HG	TLR8	0.0230019	-0.346134
LINC01089	TBK1	0.0234081	-0.345327
MAPKAPK5-AS1	PIK3CD	0.0237399	-0.344676
CYTOR	CCL5	0.0241771	-0.343831
LINC00680	TLR4	0.0244665	-0.343278
SNHG14	IKBKG	0.0248089	-0.342631
MIR646HG	CD86	0.0248825	-0.342493
LINC01011	TLR1	0.025532	-0.341289
MAPKAPK5-AS1	MAP2K4	0.0255414	-0.341272
CYTOR	MYD88	0.0257586	-0.340875
TP73-AS1	IRF7	0.0264452	-0.33964
MAPKAPK5-AS1	RAC1	0.0273594	-0.338036
MIR600HG	TLR6	0.0276755	-0.337492
LINC02210	TLR4	0.0294375	-0.334551
LINC02210	CD86	0.0295077	-0.334437
ATP6V0E2-AS1	LY96	0.0296386	-0.334225
CASC2	TNF	0.0296483	-0.334209
MIR600HG	MAPK14	0.030335	-0.33311
LINC00265	TNF	0.0304676	-0.3329
LINC00680	TLR1	0.0313558	-0.331513
ITPK1-AS1	CD14	0.0319204	-0.330649
LINC00680	LY96	0.0320319	-0.33048
LINC02210	MAP2K1	0.0326954	-0.329483
MIR600HG	STAT1	0.0330095	-0.329017
ATP6V0E2-AS1	TICAM2	0.0331334	-0.328834
DSCR10	CCL5	0.0335787	-0.328181
MIR22HG	CCL5	0.0339947	-0.327578
MIR600HG	TBK1	0.0349727	-0.326185
LINC01089	IKBKG	0.0351452	-0.325942
LINC01567	TNF	0.0360482	-0.324689
CYP1B1-AS1	TLR1	0.0361186	-0.324592
SND1-IT1	MAP3K8	0.0362019	-0.324479
LINC01002	RAC1	0.0367797	-0.323693
MAPKAPK5-AS1	FOS	0.0376535	-0.322524
LINC02210	MAPK1	0.0384073	-0.321534
LINC01089	TLR2	0.0417522	-0.317325
CYTOR	IFNAR1	0.0425699	-0.316339
LINC01002	TBK1	0.0448806	-0.313634
TP73-AS1	TLR2	0.045076	-0.31341
ITPK1-AS1	MYD88	0.0462499	-0.312084
MIR600HG	MAP2K3	0.0470086	-0.311242
SND1-IT1	TLR2	0.048731	-0.30937
LINC00273	MAPK3	0.0497047	0.308336
DSCR4	TLR6	0.0465802	0.311716
LINC02210	MAPK14	0.0462877	0.312042
LINC01011	TLR2	0.0422221	0.316757
LINC01011	IL1B	0.0406839	0.318638
DSCR10	MAPK3	0.0406408	0.318692
HCG27	STAT1	0.0402197	0.319218
LINC00301	IL1B	0.038448	0.321481
CASC2	CD14	0.0381206	0.321909
MAPKAPK5-AS1	CASP8	0.0380931	0.321945
LINC01002	MAP2K3	0.0375817	0.32262
LINC00173	PIK3CG	0.0373752	0.322894
LINC00265	TLR5	0.0372142	0.323109
LINC00467	IL1B	0.0366039	0.323931
LINC00301	IFNAR1	0.0362251	0.324447
LINC01089	MAP2K3	0.0357397	0.325114
MIR22HG	TLR8	0.0354679	0.325491
HCG27	RAC1	0.0349799	0.326175
LINC00265	MYD88	0.0344596	0.326912
LINC00115	TLR2	0.0343015	0.327138
ATP6V0E2-AS1	IFNAR1	0.0338981	0.327718
MIR646HG	TLR5	0.0326755	0.329512
CASC2	TLR2	0.0324798	0.329805
MIR22HG	MAPK1	0.0320179	0.330501
MIR22HG	FOS	0.0319621	0.330585
ITPK1-AS1	LY96	0.0316952	0.330992
MIR22HG	MAPK14	0.0294432	0.334542
MIR22HG	TLR4	0.0284248	0.336223
LINC00115	IL1B	0.0275156	0.337766
TTTY8B	TLR2	0.0272801	0.338173
MIR22HG	TLR1	0.027099	0.338488
CYP1B1-AS1	IL1B	0.0252247	0.341855
LINC01011	MAPK3	0.0236291	0.344893
MIR22HG	TLR5	0.0236133	0.344924
MIR600HG	CCL5	0.0232218	0.345696
LINC00467	MAPK3	0.0224577	0.347235
CYP1B1-AS1	TLR6	0.0221167	0.347937
TTTY8B	TLR6	0.0219571	0.348268
LINC00173	CASP8	0.0214713	0.34929
CYP1B1-AS1	PIK3CD	0.0210025	0.350294
ATP6V0E2-AS1	MAPK14	0.0209426	0.350424
CASC2	MAPK3	0.0208847	0.35055
DSCR4	TLR2	0.0203047	0.351825
DSCR4	PIK3CD	0.0201541	0.352161
LINC00265	IFNAR1	0.0200787	0.35233
HCG27	MAPK14	0.0199192	0.35269
SNHG14	TNF	0.0193186	0.354067
LINC00173	TBK1	0.0189259	0.354987
LINC00680	CCL5	0.0188319	0.355209
DSCR10	IFNAR1	0.0184386	0.356151
MIR646HG	MAP2K3	0.0183937	0.35626
CASC2	PIK3CD	0.0183462	0.356375
TTTY8B	IL1B	0.0178077	0.357699
LINC00467	IFNAR2	0.0177892	0.357745
MIR22HG	CHUK	0.0168004	0.360269
CYP1B1-AS1	MAPK3	0.0166466	0.360673
HCG27	TICAM2	0.0157796	0.363012
LINC00467	TLR6	0.0154093	0.364045
MIR646HG	CHUK	0.0151299	0.364839
HCG27	MYD88	0.014944	0.365374
LINC01011	RAC1	0.0142496	0.367424
DSCR4	MAPK3	0.0132895	0.370405
HCG27	PIK3CA	0.0132642	0.370486
LINC00265	LY96	0.0125349	0.372881
ATP6V0E2-AS1	MAP2K3	0.0119973	0.374725
SND1-IT1	CCL5	0.0104807	0.380342
LINC00467	TLR2	0.00994698	0.382487
LINC00115	IFNAR1	0.00951738	0.384287
HCG27	IKBKG	0.00927429	0.385338
LINC00680	IKBKE	0.0086608	0.388099
MIR22HG	CD14	0.00847705	0.388959
CYP1B1-AS1	TLR2	0.00826892	0.389954
MIR22HG	TICAM2	0.00781243	0.392213
HCG27	TLR5	0.0070315	0.396361
LINC00115	TLR6	0.00648705	0.399499
MIR22HG	TLR6	0.00637019	0.400203
LINC00265	TLR8	0.00609963	0.401876
TTTY8B	IFNAR1	0.00502474	0.409243
LINC00173	TLR5	0.00498838	0.409515
LINC01011	MAPK14	0.00481177	0.410865
MIR22HG	IL1B	0.00446215	0.413672
MIR22HG	CASP8	0.00412041	0.41661
DSCR4	IFNAR1	0.00395839	0.418079
LINC00173	IFNAR2	0.00362695	0.421258
HCG27	TLR1	0.0031524	0.42629
CASC2	IFNAR1	0.00306546	0.427285
MIR22HG	MAP3K8	0.00272393	0.43145
MIR646HG	FOS	0.00260531	0.433006
CYTOR	CASP8	0.00189402	0.443936
LINC01002	CASP8	0.00186023	0.444542
LINC00273	MAPK14	0.00183205	0.445056
LINC00265	TLR6	0.00181405	0.445387
LINC00173	TLR8	0.00168213	0.44791
LINC00265	CASP8	0.00167809	0.44799
MIR646HG	PIK3CG	0.00158673	0.449848
LINC00265	PIK3CA	0.00129004	0.456627
HCG27	PIK3CG	0.00126631	0.457228
MIR646HG	IFNAR2	0.00121594	0.458538
LINC00265	TLR4	0.00108802	0.462099
MAPKAPK5-AS1	MAP3K8	0.000968223	0.465795
LINC00265	MAPK3	0.000913688	0.467616
MAPKAPK5-AS1	TNF	0.000900537	0.46807
LINC00173	LY96	0.000891333	0.468391
LINC00265	TAB2	0.000743818	0.473997
LINC00265	MAPK1	0.000694295	0.476106
MIR646HG	MYD88	0.000624985	0.4793
MIR22HG	LY96	0.000623001	0.479396
SNHG14	CCL5	0.00062097	0.479494
CYP1B1-AS1	IFNAR1	0.000565527	0.482307
MIR646HG	RAC1	0.000513127	0.485205
LINC00265	FOS	0.000476861	0.487373
LINC00173	MAP2K3	0.000415819	0.491386
LINC00173	MAPK1	0.000321236	0.498814
MIR600HG	TNF	0.000311054	0.49973
LINC00265	TLR1	0.000302875	0.500485
DSCR10	MAPK14	0.000296627	0.501075
LINC00115	MAPK14	0.00028285	0.502416
LINC00173	CHUK	0.000252545	0.50559
LINC00265	PIK3CD	0.000250618	0.505803
HCG27	MAP3K8	0.000229379	0.50826
HCG27	IFNAR2	0.000204817	0.511376
LINC00173	IRF7	0.000175317	0.515607
HCG27	PIK3CD	0.000174221	0.515776
MIR646HG	IKBKG	0.000167656	0.516812
LINC00173	TLR4	0.000142766	0.521111
MIR646HG	TLR6	0.000139329	0.521758
LINC00173	FOS	0.000121247	0.525423
LINC00173	IFNAR1	0.000121117	0.525451
LINC00173	RAC1	0.00011312	0.527237
HCG27	IFNAR1	0.00011043	0.527864
MIR646HG	MAPK3	0.000109037	0.528194
LINC00301	MAPK14	0.000105196	0.529125
LINC00173	PIK3CD	7.91e-05	0.536423
LINC01567	CASP8	7.73e-05	0.537017
LINC00467	MAPK14	7.25e-05	0.538651
HCG27	TBK1	5.34e-05	0.546246
CASC2	MAPK14	5.16e-05	0.547067
TP73-AS1	IKBKE	4.3e-05	0.551546
LINC00265	PIK3CG	3.94e-05	0.553637
LINC00467	MAP2K3	2.89e-05	0.560959
LINC00173	MYD88	2.44e-05	0.564941
DSCR4	MAPK14	2.38e-05	0.565485
LINC00173	MAPK14	1.62e-05	0.57431
LINC00301	MAP2K3	1.24e-05	0.580282
LINC01011	MAP2K3	9.95e-06	0.5851
LINC01002	PIK3CG	9.72e-06	0.585599
MIR646HG	MAPK1	8.29e-06	0.589051
LINC00115	IKBKE	6.25e-06	0.595065
CASC2	MAP2K3	5.43e-06	0.597988
SND1-IT1	IKBKE	5.28e-06	0.598599
MIR646HG	TLR8	4.75e-06	0.600768
MIR646HG	MAPK14	4.15e-06	0.603566
TTTY8B	MAPK14	3.34e-06	0.608009
TTTY8B	MAP2K3	3.29e-06	0.608297
MIR646HG	TLR2	2.27e-06	0.615719
HCG27	LY96	2.27e-06	0.615749
MIR646HG	TLR4	2.09e-06	0.61737
MIR646HG	MAP2K4	1.84e-06	0.619773
ATP6V0E2-AS1	IKBKE	1.84e-06	0.619774
HCG27	CHUK	1.5e-06	0.623813
HCG27	TLR4	1.45e-06	0.624457
HCG27	FOS	1.43e-06	0.624716
LINC00265	MAP2K4	1.33e-06	0.626051
LINC00173	MAP2K4	1.25e-06	0.627318
LINC01002	TLR1	1.16e-06	0.628757
MIR646HG	IFNAR1	1.12e-06	0.629304
HCG27	TLR8	9.48e-07	0.632479
DSCR4	MAP2K3	9.45e-07	0.632527
LINC00173	TLR6	6.11e-07	0.640573
LINC01089	IKBKE	5.23e-07	0.643383
ITPK1-AS1	CASP8	5.03e-07	0.64408
HCG27	TLR2	4.93e-07	0.64443
CYP1B1-AS1	MAPK14	2.42e-07	0.656955
CYP1B1-AS1	MAP2K3	1.35e-07	0.666774
LINC00273	MAP2K3	1.34e-07	0.66693
DSCR10	MAP2K3	1.21e-07	0.668638
LINC01002	PIK3CA	9.19e-08	0.673145
MIR600HG	IKBKE	8.39e-08	0.674621
HCG27	MAP2K4	8.32e-08	0.674768
HCG27	CASP8	5.06e-08	0.682684
LINC00173	MAPK3	4.6e-08	0.684194
LINC01567	PIK3CG	4.11e-08	0.685964
CYTOR	PIK3CG	2.89e-08	0.691397
LINC01002	TAB2	1.13e-08	0.7054
LINC00173	TLR2	8.74e-09	0.709066
ITPK1-AS1	PIK3CG	6.51e-09	0.713237
LINC02210	IKBKE	1.42e-09	0.733931
HCG27	MAPK1	1.56e-10	0.761196
MIR646HG	PIK3CD	1.19e-10	0.764329
HCG27	TLR6	4.61e-11	0.775016
CYTOR	TLR1	2.58e-12	0.804843
LINC01567	PIK3CA	3.57e-13	0.823174
LINC01567	TLR1	2.69e-13	0.82567
CYTOR	PIK3CA	2.25e-13	0.827214
ITPK1-AS1	TAB2	2.95e-14	0.84415
ITPK1-AS1	PIK3CA	1.2e-14	0.851224
ITPK1-AS1	TLR1	3.55e-15	0.860117
LINC01567	TAB2	0	0.934138
CYTOR	TAB2	0	0.956991
