# Supplementary material for: Identification of immune and Toll-like receptor signaling pathway related feature lncRNAs to construct diagnostic nomograms for acute ischemic stroke
Source: Sci Rep. 2023 Apr 20;13:6492. doi: 10.1038/s41598-023-33059-5 (PMC10119310; doi:10.1038/s41598-023-33059-5)
Supplement: Supplementary file 7 — Supplementary Table S4. [file 41598_2023_33059_MOESM7_ESM.xlsx]

## Sheet: ssGSEA-sig-related-lncRNA-p-r-0
ImmuneCell	lncRNA	pvalue	Cor
Effector memeory CD8 T cell	DSCR10	1.08e-11	-0.730493
Activated dendritic cell	MIR600HG	3.17e-10	-0.692713
Effector memeory CD8 T cell	DSCR4	3.64e-10	-0.691048
Macrophage	SNHG14	5.92e-10	-0.685054
Effector memeory CD8 T cell	LINC00301	6.11e-10	-0.684664
Activated CD8 T cell	DSCR10	3.85e-09	-0.660539
Effector memeory CD8 T cell	TTTY8B	5.57e-09	-0.655443
Effector memeory CD8 T cell	LINC00273	8.01e-09	-0.650308
Effector memeory CD8 T cell	CYP1B1-AS1	1.18e-08	-0.644733
Activated CD8 T cell	LINC00273	2.65e-08	-0.632676
Activated CD8 T cell	LINC00301	2.75e-08	-0.63214
Activated CD8 T cell	DSCR4	2.83e-08	-0.631724
Activated CD8 T cell	TTTY8B	5.13e-08	-0.622473
Effector memeory CD8 T cell	CASC2	8.29e-08	-0.61483
CD56dim natural killer cell	LINC00273	1.21e-07	-0.60865
CD56dim natural killer cell	DSCR4	1.45e-07	-0.605634
CD56dim natural killer cell	DSCR10	2.38e-07	-0.59723
Effector memeory CD8 T cell	LINC00467	2.59e-07	-0.595788
Activated CD8 T cell	CYP1B1-AS1	2.72e-07	-0.594943
Activated dendritic cell	SNHG14	4.16e-07	-0.587493
CD56dim natural killer cell	LINC00301	5.66e-07	-0.581947
Activated CD8 T cell	CASC2	7.13e-07	-0.57774
CD56dim natural killer cell	TTTY8B	9.4e-07	-0.572631
CD56dim natural killer cell	CYP1B1-AS1	5.12e-06	-0.539223
CD56dim natural killer cell	CASC2	5.39e-06	-0.538165
Neutrophil	SNHG14	6.15e-06	-0.535395
Activated dendritic cell	MAPKAPK5-AS1	7.4e-06	-0.531463
Effector memeory CD8 T cell	LINC00173	9.74e-06	-0.525565
Central memory CD8 T cell	MAPKAPK5-AS1	1.58e-05	-0.51491
Memory B cell	SNHG14	1.9e-05	-0.51072
Mast cell	MAPKAPK5-AS1	2.23e-05	-0.507015
Effector memeory CD8 T cell	ATP6V0E2-AS1	2.35e-05	-0.505804
Macrophage	MAPKAPK5-AS1	4.04e-05	-0.493035
Neutrophil	MIR600HG	5.11e-05	-0.487324
Mast cell	SNHG14	5.97e-05	-0.483478
Activated B cell	CYP1B1-AS1	8.44e-05	-0.47479
Monocyte	TP73-AS1	8.59e-05	-0.47433
Activated B cell	LINC00173	9.78e-05	-0.471019
Activated CD8 T cell	LINC01011	9.98e-05	-0.470488
Activated B cell	MIR646HG	0.000112392	-0.467405
Activated CD8 T cell	LINC01002	0.000119076	-0.465896
Neutrophil	LINC01089	0.000148986	-0.459976
Activated B cell	LINC00301	0.000152455	-0.459361
CD56dim natural killer cell	LINC00467	0.000179111	-0.455028
Monocyte	LINC00301	0.000203249	-0.451587
Monocyte	LINC02210	0.00023052	-0.448123
Natural killer cell	MIR600HG	0.000308247	-0.439987
Activated B cell	DSCR4	0.000334478	-0.437663
Activated B cell	LINC01011	0.000349356	-0.436417
Activated dendritic cell	SND1-IT1	0.000366074	-0.435074
Memory B cell	MAPKAPK5-AS1	0.000380504	-0.433959
Gamma delta T cell	MIR600HG	0.000400141	-0.432503
Neutrophil	SND1-IT1	0.000413888	-0.431521
Effector memeory CD8 T cell	LINC01011	0.000541254	-0.423617
Monocyte	DSCR10	0.000688602	-0.416357
Activated B cell	CASC2	0.000812461	-0.411274
Central memory CD8 T cell	SNHG14	0.000959916	-0.406066
Activated CD8 T cell	LINC00173	0.00100762	-0.404536
Monocyte	TTTY8B	0.00118391	-0.399397
Monocyte	ATP6V0E2-AS1	0.00146652	-0.392445
CD56dim natural killer cell	LINC00173	0.00161452	-0.389273
Activated B cell	TTTY8B	0.0016501	-0.38855
Activated B cell	DSCR10	0.00166283	-0.388294
Monocyte	LINC00273	0.0017698	-0.386214
Natural killer cell	MAPKAPK5-AS1	0.00184629	-0.384795
Plasmacytoid dendritic cell	LINC02210	0.0018506	-0.384717
Effector memeory CD8 T cell	LINC00115	0.00213905	-0.37981
Activated B cell	LINC00273	0.00220868	-0.378714
Neutrophil	TP73-AS1	0.00233945	-0.376738
Activated B cell	HCG27	0.0028671	-0.36965
Macrophage	MIR600HG	0.00289308	-0.369332
Activated B cell	LINC00467	0.00290531	-0.369183
Activated B cell	MIR22HG	0.00312615	-0.366588
Gamma delta T cell	LINC01089	0.00324811	-0.365223
Activated B cell	LINC01002	0.00332553	-0.364381
Activated dendritic cell	LINC01089	0.00397509	-0.357925
Plasmacytoid dendritic cell	ATP6V0E2-AS1	0.00460915	-0.352469
Plasmacytoid dendritic cell	LINC00301	0.00466134	-0.35205
Monocyte	DSCR4	0.00474425	-0.351393
Plasmacytoid dendritic cell	TTTY8B	0.00501844	-0.34929
Plasmacytoid dendritic cell	TP73-AS1	0.00510896	-0.348618
Plasmacytoid dendritic cell	LINC00273	0.00546819	-0.34605
CD56dim natural killer cell	LINC01011	0.00553307	-0.345602
Central memory CD8 T cell	ITPK1-AS1	0.00670812	-0.338198
Activated CD8 T cell	LINC00467	0.00672481	-0.338102
Monocyte	CASC2	0.00759956	-0.333307
Regulatory T cell	LINC00680	0.00819531	-0.330311
Monocyte	LINC00115	0.00877135	-0.327589
Neutrophil	LINC00680	0.00880833	-0.32742
Monocyte	LINC01002	0.00910481	-0.326084
Gamma delta T cell	SND1-IT1	0.0092623	-0.32539
Plasmacytoid dendritic cell	DSCR4	0.00952135	-0.32427
Activated B cell	LINC00265	0.0113107	-0.317186
CD56dim natural killer cell	LINC01002	0.0119715	-0.314815
Effector memeory CD8 T cell	MIR646HG	0.0126281	-0.312568
Plasmacytoid dendritic cell	DSCR10	0.0127325	-0.31222
Activated CD8 T cell	ATP6V0E2-AS1	0.0146051	-0.306364
CD56dim natural killer cell	ATP6V0E2-AS1	0.0164525	-0.301188
Neutrophil	ITPK1-AS1	0.0148836	0.305549
Activated CD8 T cell	MIR600HG	0.0143367	0.307162
Memory B cell	TP73-AS1	0.0142809	0.307329
Activated dendritic cell	MIR646HG	0.0137982	0.308803
Natural killer cell	LINC01567	0.013218	0.310634
Central memory CD8 T cell	ATP6V0E2-AS1	0.0121965	0.314033
Natural killer cell	CYTOR	0.0105747	0.319973
Memory B cell	LINC02210	0.0103167	0.32099
Mast cell	LINC00173	0.00799968	0.331273
CD56dim natural killer cell	SND1-IT1	0.00749125	0.333873
Activated dendritic cell	LINC01567	0.00668793	0.338315
Activated CD8 T cell	SND1-IT1	0.00665601	0.338501
Plasmacytoid dendritic cell	HCG27	0.00617138	0.341426
Memory B cell	MIR646HG	0.00574842	0.344148
Activated B cell	SND1-IT1	0.00568401	0.344578
Central memory CD8 T cell	LINC00273	0.0052756	0.347407
Macrophage	MIR646HG	0.00393707	0.358276
Activated dendritic cell	LINC00467	0.0036638	0.360892
Activated B cell	LINC01089	0.00350168	0.362527
Mast cell	ATP6V0E2-AS1	0.00321066	0.365638
Natural killer cell	LINC01011	0.00300653	0.367973
Mast cell	LINC00115	0.00288035	0.369488
Macrophage	LINC00467	0.00281941	0.370241
Macrophage	LINC00301	0.00249752	0.374476
Natural killer cell	LINC00467	0.00239987	0.375858
Natural killer cell	LINC01002	0.00203594	0.381492
Central memory CD8 T cell	LINC00467	0.001886	0.384079
Natural killer cell	CYP1B1-AS1	0.00174028	0.386777
Activated dendritic cell	CYTOR	0.00137624	0.394524
Activated CD4 T cell	SNHG14	0.00109133	0.402003
Central memory CD8 T cell	LINC00301	0.00102372	0.404035
Activated B cell	MAPKAPK5-AS1	0.000968979	0.405771
Macrophage	DSCR10	0.000874472	0.408988
Macrophage	TTTY8B	0.000548475	0.423222
Macrophage	LINC01011	0.00043592	0.430008
Memory B cell	LINC00115	0.00039052	0.433208
Activated dendritic cell	TTTY8B	0.000346099	0.436686
Memory B cell	LINC00173	0.000282632	0.442437
Neutrophil	LINC01002	0.000269945	0.443727
Macrophage	CASC2	0.000214404	0.450121
Central memory CD8 T cell	DSCR10	0.00021357	0.450229
Natural killer cell	DSCR4	0.000189554	0.45349
Macrophage	DSCR4	0.000185974	0.454008
Activated dendritic cell	LINC01011	0.000185564	0.454068
Central memory CD8 T cell	TTTY8B	0.000180027	0.45489
Activated dendritic cell	CYP1B1-AS1	0.000146671	0.460393
Activated dendritic cell	DSCR4	0.000135759	0.462445
Neutrophil	MIR646HG	0.000111891	0.467522
Macrophage	CYP1B1-AS1	0.000101531	0.470043
Activated CD4 T cell	CYTOR	9.41e-05	0.472015
Activated CD4 T cell	LINC01567	8.99e-05	0.473174
Central memory CD8 T cell	CYP1B1-AS1	8.8e-05	0.473722
Natural killer cell	TTTY8B	7.75e-05	0.47694
Natural killer cell	LINC00273	7.28e-05	0.478518
Central memory CD8 T cell	DSCR4	5.66e-05	0.484828
Activated dendritic cell	LINC00301	5.14e-05	0.487193
Macrophage	LINC00173	5.02e-05	0.487743
Natural killer cell	LINC00301	4.65e-05	0.489644
Neutrophil	LINC00173	3.64e-05	0.495536
Activated dendritic cell	LINC00273	3.63e-05	0.49557
Natural killer cell	DSCR10	3.13e-05	0.49912
Effector memeory CD8 T cell	MAPKAPK5-AS1	3.08e-05	0.499508
Natural killer cell	CASC2	2.73e-05	0.502307
Activated dendritic cell	LINC01002	2.45e-05	0.504875
Memory B cell	LINC01011	2.07e-05	0.508779
Central memory CD8 T cell	CASC2	2.02e-05	0.509238
Neutrophil	LINC00265	2e-05	0.509484
Activated dendritic cell	DSCR10	1.46e-05	0.51658
Activated dendritic cell	CASC2	1.41e-05	0.51745
Mast cell	LINC01011	1.14e-05	0.522178
Memory B cell	LINC00273	1.13e-05	0.522368
Activated dendritic cell	LINC00173	7.26e-06	0.531876
Mast cell	LINC00467	6.14e-06	0.53542
Memory B cell	LINC00467	2.46e-06	0.554106
CD56dim natural killer cell	MAPKAPK5-AS1	1.67e-06	0.561753
Effector memeory CD8 T cell	SNHG14	1.59e-06	0.562614
Activated CD8 T cell	MAPKAPK5-AS1	1.48e-06	0.564022
Memory B cell	ATP6V0E2-AS1	1.2e-06	0.568057
Central memory CD8 T cell	LINC01011	1.19e-06	0.568125
Memory B cell	CASC2	6.72e-07	0.57883
CD56dim natural killer cell	SNHG14	3.8e-07	0.589055
Mast cell	CASC2	2.94e-07	0.593573
Memory B cell	CYP1B1-AS1	1.77e-07	0.602322
Mast cell	LINC00273	1.45e-07	0.605616
Memory B cell	LINC00301	1.29e-07	0.607598
Activated CD8 T cell	SNHG14	8.12e-08	0.615165
Memory B cell	DSCR4	2.34e-08	0.634612
Neutrophil	HCG27	2.3e-08	0.634854
Mast cell	DSCR4	2.01e-08	0.636862
Memory B cell	DSCR10	1.98e-08	0.63707
Mast cell	TTTY8B	7.39e-09	0.651457
Memory B cell	TTTY8B	3.48e-09	0.661916
Activated B cell	SNHG14	1.91e-09	0.670008
Mast cell	LINC00301	1.66e-09	0.671868
Mast cell	CYP1B1-AS1	8.28e-10	0.680826
Mast cell	DSCR10	3.95e-10	0.690042
Activated B cell	MIR600HG	1.83e-11	0.725001
