# Supplementary material for: Identification of immune and Toll-like receptor signaling pathway related feature lncRNAs to construct diagnostic nomograms for acute ischemic stroke
Source: Sci Rep. 2023 Apr 20;13:6492. doi: 10.1038/s41598-023-33059-5 (PMC10119310; doi:10.1038/s41598-023-33059-5)
Supplement: Supplementary file 8 — Supplementary Table S5. [file 41598_2023_33059_MOESM8_ESM.xlsx]

## Sheet: LASSO-predictors
lncRNA	regression coefficient
TP73-AS1	-0.432693
SNHG14	-0.373066
LINC00115	-0.246717
LINC01002	-0.244375
LINC01089	-0.181054
LINC00680	-0.147524
MIR600HG	-0.0495622
LINC02210	0.000459201
TTTY8B	0.0245667
LINC00173	0.0434971
ITPK1-AS1	0.080256
DSCR10	0.0826976
DSCR4	0.0988252
HCG27	0.133029
CASC2	0.16898

## Sheet: RFE-predictors
LINC00173
LINC01089
LINC02210
MIR600HG
SNHG14
TP73-AS1
LINC00680
CASC2

## Sheet: RF-predictors
lncRNA	MeanDecreaseAccuracy
SNHG14	5.41677
LINC01089	4.98677
LINC02210	4.24747
LINC00173	3.81594
MIR600HG	3.59473
LINC00680	2.767
ITPK1-AS1	2.56241
MIR22HG	1.59766
CASC2	1.52844
LINC00273	1.42777
LINC00265	1.41412
TP73-AS1	1.38522
MIR646HG	1.24298
SND1-IT1	1.22496
MAPKAPK5-AS1	1.0351
LINC00467	1.00538
LINC01567	0.963055
HCG27	0.874636
CYP1B1-AS1	0.828134
LINC00115	0.750931
LINC00301	-0.0174953
DSCR4	-0.440162
DSCR10	-0.471236
TTTY8B	-0.624556
LINC01002	-0.750003
LINC01011	-0.797801
ATP6V0E2-AS1	-0.926034
CYTOR	-0.927573
