# Supplementary material for: Identification of immune and Toll-like receptor signaling pathway related feature lncRNAs to construct diagnostic nomograms for acute ischemic stroke
Source: Sci Rep. 2023 Apr 20;13:6492. doi: 10.1038/s41598-023-33059-5 (PMC10119310; doi:10.1038/s41598-023-33059-5)
Supplement: Supplementary file 9 — Supplementary Table S6. [file 41598_2023_33059_MOESM9_ESM.xlsx]

## Sheet: 8lncRNA-AIS-miRNA
lncRNAs	AIS miRNA	MitScore
LINC00680	hsa-let-7i	0.703523
SNHG14	hsa-miR-122	0.688129
TP73-AS1	hsa-miR-124	0.645811
SNHG14	hsa-miR-124	0.643987
CASC2	hsa-miR-124	0.606024
SNHG14	hsa-miR-130a	0.99539
LINC00680	hsa-miR-130a	0.70825
LINC00173	hsa-miR-130a	0.615197
CASC2	hsa-miR-130a	0.605692
LINC01089	hsa-miR-145	0.983911
SNHG14	hsa-miR-145	0.827001
MIR600HG	hsa-miR-145	0.642252
SNHG14	hsa-miR-148a	0.999929
LINC00680	hsa-miR-148a	0.91736
MIR600HG	hsa-miR-148a	0.687162
SNHG14	hsa-miR-19a	0.963564
TP73-AS1	hsa-miR-19a	0.763445
LINC00173	hsa-miR-19a	0.615005
LINC00173	hsa-miR-218	0.760499
LINC00680	hsa-miR-218	0.703756
LINC00680	hsa-miR-22	0.985311
SNHG14	hsa-miR-22	0.779738
TP73-AS1	hsa-miR-22	0.669234
MIR600HG	hsa-miR-22	0.634325
SNHG14	hsa-miR-223	0.805904
MIR600HG	hsa-miR-223	0.71128
LINC00173	hsa-miR-223	0.6556
LINC00680	hsa-miR-320b	0.999614
CASC2	hsa-miR-320b	0.858399
LINC01089	hsa-miR-320b	0.67261
SNHG14	hsa-miR-320b	0.660715
LINC00680	hsa-miR-320d	0.999497
CASC2	hsa-miR-320d	0.834089
SNHG14	hsa-miR-320d	0.670797
LINC01089	hsa-miR-320d	0.669904
MIR600HG	hsa-miR-330	0.985056
SNHG14	hsa-miR-330	0.858588
MIR600HG	hsa-miR-330	0.691175
LINC00680	hsa-miR-330	0.602504
LINC01089	hsa-miR-335	0.866192
SNHG14	hsa-miR-335	0.739133
LINC00680	hsa-miR-335	0.680373
SNHG14	hsa-miR-340	0.934077
LINC01089	hsa-miR-340	0.887824
CASC2	hsa-miR-340	0.810949
LINC00680	hsa-miR-4429	0.999521
CASC2	hsa-miR-4429	0.846178
LINC01089	hsa-miR-4429	0.669153
SNHG14	hsa-miR-4429	0.66678
SNHG14	hsa-miR-487b	0.983891
SNHG14	hsa-miR-9	0.93422
LINC00680	hsa-miR-9	0.879894
TP73-AS1	hsa-miR-9	0.856494
CASC2	hsa-miR-9	0.684668
SNHG14	hsa-miR-93	0.827829
LINC00173	hsa-miR-93	0.712513
TP73-AS1	hsa-miR-93	0.666233
