# Supplementary material for: Identification of immune and Toll-like receptor signaling pathway related feature lncRNAs to construct diagnostic nomograms for acute ischemic stroke
Source: Sci Rep. 2023 Apr 20;13:6492. doi: 10.1038/s41598-023-33059-5 (PMC10119310; doi:10.1038/s41598-023-33059-5)
Supplement: Supplementary file 10 — Supplementary Table S7. [file 41598_2023_33059_MOESM10_ESM.xlsx]

## Sheet: 8lncRNA-AIS-miRNA-DEGstarget
name	geneName	targetScanSites	picTarSites	RNA22Sites	PITASites	miRandaSites
hsa-miR-320b	MAPK1	1[4,159]	7[7,369]	0[0,0]	1[4,159]	1[12,231]
hsa-miR-320b	STAT1	0[0,0]	5[7,76]	0[0,0]	0[0,0]	0[0,0]
hsa-miR-320b	PIK3CA	0[0,0]	1[5,49]	0[0,0]	0[0,0]	1[6,61]
hsa-miR-320b	TAB2	0[0,0]	0[0,0]	0[0,0]	0[0,0]	1[5,43]
hsa-miR-320b	RAC1	1[3,377]	0[0,0]	0[0,0]	1[3,377]	3[6,751]
hsa-miR-9	MAPK1	0[0,0]	0[0,0]	0[0,0]	0[0,0]	1[1,20]
hsa-miR-9	MAP2K3	1[3,26]	1[3,26]	0[0,0]	0[0,0]	0[0,0]
hsa-miR-9	RAC1	0[0,0]	0[0,0]	1[9,337]	0[0,0]	0[0,0]
hsa-miR-9	MAP2K4	0[0,0]	0[0,0]	0[0,0]	0[0,0]	1[2,16]
hsa-miR-9	MAP3K8	0[0,0]	0[0,0]	0[0,0]	0[0,0]	1[2,61]
hsa-miR-130a	TBK1	0[0,0]	0[0,0]	0[0,0]	0[0,0]	1[3,38]
hsa-miR-130a	MAPK1	1[23,2691]	0[0,0]	0[0,0]	1[23,2691]	0[0,0]
hsa-miR-130a	MAP2K1	0[0,0]	0[0,0]	0[0,0]	0[0,0]	1[3,67]
hsa-miR-130a	CHUK	0[0,0]	0[0,0]	0[0,0]	0[0,0]	1[1,24]
hsa-miR-130a	STAT1	0[0,0]	0[0,0]	1[2,15]	0[0,0]	0[0,0]
hsa-miR-130a	PIK3CA	0[0,0]	0[0,0]	0[0,0]	0[0,0]	1[2,34]
hsa-miR-130a	CASP8	0[0,0]	0[0,0]	0[0,0]	0[0,0]	1[9,315]
hsa-miR-130a	TNF	1[2,75]	0[0,0]	0[0,0]	0[0,0]	1[2,75]
hsa-miR-130a	RAC1	0[0,0]	0[0,0]	2[21,4124]	0[0,0]	0[0,0]
hsa-let-7i	IKBKE	0[0,0]	1[1,6]	0[0,0]	0[0,0]	1[2,15]
hsa-let-7i	CHUK	1[1,24]	0[0,0]	0[0,0]	0[0,0]	1[1,24]
hsa-let-7i	MYD88	0[0,0]	0[0,0]	0[0,0]	0[0,0]	1[1,18]
hsa-let-7i	TAB2	1[3,54]	3[10,275]	1[3,54]	0[0,0]	1[3,54]
hsa-miR-320d	MAPK1	1[4,159]	10[10,429]	0[0,0]	1[4,159]	1[5,163]
hsa-miR-320d	PIK3CA	0[0,0]	2[7,83]	0[0,0]	0[0,0]	1[6,61]
hsa-miR-320d	TAB2	0[0,0]	0[0,0]	0[0,0]	0[0,0]	1[5,43]
hsa-miR-320d	RAC1	1[3,377]	0[0,0]	0[0,0]	1[3,377]	2[6,751]
hsa-miR-19a	TBK1	1[3,38]	1[3,38]	0[0,0]	1[3,38]	1[3,38]
hsa-miR-19a	MAPK1	1[22,2729]	0[0,0]	0[0,0]	1[23,2776]	1[28,2834]
hsa-miR-19a	MAPK14	1[7,610]	2[9,662]	0[0,0]	1[7,610]	1[8,618]
hsa-miR-19a	PIK3CA	1[2,34]	0[0,0]	0[0,0]	0[0,0]	1[3,39]
hsa-miR-19a	MAP2K3	1[11,163]	0[0,0]	1[17,352]	0[0,0]	1[17,352]
hsa-miR-19a	TAB2	0[0,0]	0[0,0]	1[3,50]	0[0,0]	1[19,2413]
hsa-miR-19a	CASP8	0[0,0]	0[0,0]	0[0,0]	0[0,0]	1[9,315]
hsa-miR-19a	TNF	1[2,75]	0[0,0]	0[0,0]	0[0,0]	1[2,75]
hsa-miR-19a	RAC1	0[0,0]	0[0,0]	0[0,0]	0[0,0]	1[7,243]
hsa-miR-487b	MAP2K4	1[1,307]	1[1,307]	0[0,0]	1[1,307]	1[1,307]
hsa-miR-22	MAPK1	0[0,0]	0[0,0]	0[0,0]	0[0,0]	1[4,56]
hsa-miR-22	MAPK14	1[1,16]	1[1,16]	1[2,26]	1[1,16]	1[2,26]
hsa-miR-22	FOS	0[0,0]	0[0,0]	1[1,9]	0[0,0]	0[0,0]
hsa-miR-22	STAT1	0[0,0]	0[0,0]	1[3,8]	0[0,0]	0[0,0]
hsa-miR-22	RAC1	0[0,0]	0[0,0]	0[0,0]	0[0,0]	1[3,377]
hsa-miR-22	MAP2K4	0[0,0]	2[2,24]	0[0,0]	0[0,0]	1[2,15]
hsa-miR-122	IFNAR1	0[0,0]	0[0,0]	1[1,29]	0[0,0]	0[0,0]
hsa-miR-122	MYD88	0[0,0]	0[0,0]	1[1,13]	0[0,0]	0[0,0]
hsa-miR-122	RAC1	0[0,0]	0[0,0]	1[5,64]	0[0,0]	0[0,0]
hsa-miR-330	MAPK1	1[6,58]	0[0,0]	0[0,0]	0[0,0]	0[0,0]
hsa-miR-330	IFNAR2	0[0,0]	0[0,0]	0[0,0]	0[0,0]	1[19,539]
hsa-miR-330	MYD88	0[0,0]	0[0,0]	0[0,0]	0[0,0]	1[2,16]
hsa-miR-330	RAC1	0[0,0]	0[0,0]	2[9,517]	0[0,0]	0[0,0]
hsa-miR-4429	MAPK1	1[4,159]	8[10,393]	0[0,0]	0[0,0]	0[0,0]
hsa-miR-4429	PIK3CA	0[0,0]	1[5,49]	0[0,0]	0[0,0]	0[0,0]
hsa-miR-4429	RAC1	1[3,377]	0[0,0]	0[0,0]	0[0,0]	0[0,0]
hsa-miR-124	TBK1	0[0,0]	0[0,0]	0[0,0]	0[0,0]	1[1,6]
hsa-miR-124	MAPK1	1[4,52]	0[0,0]	0[0,0]	1[4,52]	0[0,0]
hsa-miR-124	MAP2K1	0[0,0]	0[0,0]	0[0,0]	0[0,0]	1[6,167]
hsa-miR-124	MAPK14	1[3,29]	2[5,223]	0[0,0]	1[3,29]	1[4,44]
hsa-miR-124	IFNAR2	0[0,0]	0[0,0]	0[0,0]	0[0,0]	1[17,948]
hsa-miR-124	TAB2	0[0,0]	0[0,0]	0[0,0]	0[0,0]	1[10,363]
hsa-miR-124	MAP2K4	0[0,0]	1[1,2]	0[0,0]	0[0,0]	0[0,0]
hsa-miR-124	MAP3K8	0[0,0]	0[0,0]	1[2,392]	0[0,0]	2[2,218]
hsa-miR-218	MAPK1	0[0,0]	0[0,0]	1[1,19]	0[0,0]	0[0,0]
hsa-miR-218	IFNAR2	0[0,0]	0[0,0]	0[0,0]	0[0,0]	1[22,2772]
hsa-miR-218	MYD88	0[0,0]	0[0,0]	0[0,0]	0[0,0]	1[3,47]
hsa-miR-218	PIK3CA	0[0,0]	0[0,0]	0[0,0]	0[0,0]	1[2,34]
hsa-miR-218	TAB2	0[0,0]	0[0,0]	0[0,0]	0[0,0]	1[11,182]
hsa-miR-145	TAB2	0[0,0]	0[0,0]	1[3,39]	0[0,0]	0[0,0]
hsa-miR-145	IRF7	0[0,0]	0[0,0]	1[1,10]	0[0,0]	0[0,0]
hsa-miR-145	MAP3K8	0[0,0]	0[0,0]	1[1,27]	0[0,0]	0[0,0]
hsa-miR-340	TBK1	0[0,0]	0[0,0]	0[0,0]	0[0,0]	2[5,319]
hsa-miR-340	CHUK	1[2,167]	0[0,0]	0[0,0]	0[0,0]	1[3,175]
hsa-miR-340	MAPK14	0[0,0]	0[0,0]	0[0,0]	1[1,24]	1[1,24]
hsa-miR-340	MYD88	0[0,0]	1[2,47]	0[0,0]	0[0,0]	1[2,47]
hsa-miR-340	STAT1	0[0,0]	0[0,0]	0[0,0]	0[0,0]	1[1,11]
hsa-miR-340	PIK3CA	0[0,0]	0[0,0]	0[0,0]	0[0,0]	1[6,61]
hsa-miR-340	TAB2	1[1,25]	0[0,0]	0[0,0]	0[0,0]	2[3,205]
hsa-miR-340	CASP8	0[0,0]	0[0,0]	0[0,0]	0[0,0]	1[9,357]
hsa-miR-340	RAC1	0[0,0]	0[0,0]	0[0,0]	1[3,377]	1[3,377]
hsa-miR-340	MAP2K4	0[0,0]	0[0,0]	0[0,0]	0[0,0]	1[2,315]
hsa-miR-148a	MAP2K1	0[0,0]	0[0,0]	0[0,0]	0[0,0]	1[3,67]
hsa-miR-148a	CHUK	0[0,0]	0[0,0]	0[0,0]	0[0,0]	1[1,24]
hsa-miR-148a	STAT1	0[0,0]	0[0,0]	0[0,0]	0[0,0]	1[6,293]
hsa-miR-148a	PIK3CA	0[0,0]	0[0,0]	0[0,0]	1[2,405]	1[3,410]
hsa-miR-148a	CASP8	0[0,0]	0[0,0]	0[0,0]	0[0,0]	1[9,315]
hsa-miR-148a	TNF	0[0,0]	0[0,0]	0[0,0]	0[0,0]	1[2,75]
hsa-miR-93	IFNAR2	0[0,0]	0[0,0]	0[0,0]	0[0,0]	1[17,948]
hsa-miR-93	CASP8	0[0,0]	0[0,0]	0[0,0]	0[0,0]	1[9,315]
hsa-miR-93	MAPK1	1[17,2555]	0[0,0]	1[18,2904]	1[17,2555]	0[0,0]
hsa-miR-93	MAPK14	0[0,0]	0[0,0]	1[2,33]	0[0,0]	0[0,0]
hsa-miR-93	PIK3CA	0[0,0]	0[0,0]	1[2,34]	0[0,0]	1[1,12]
hsa-miR-93	TNF	0[0,0]	0[0,0]	0[0,0]	0[0,0]	1[2,75]
hsa-miR-93	MAP3K8	1[1,36]	1[1,36]	0[0,0]	1[1,36]	1[1,36]
hsa-miR-335	CHUK	0[0,0]	0[0,0]	0[0,0]	0[0,0]	1[21,2316]
hsa-miR-335	MAPK14	0[0,0]	0[0,0]	0[0,0]	0[0,0]	1[2,57]
hsa-miR-335	TICAM2	0[0,0]	0[0,0]	0[0,0]	0[0,0]	1[1,5]
hsa-miR-335	TNF	0[0,0]	0[0,0]	0[0,0]	0[0,0]	1[2,75]
hsa-miR-335	MAP2K4	0[0,0]	0[0,0]	0[0,0]	0[0,0]	1[2,12]
hsa-miR-223	STAT1	0[0,0]	0[0,0]	0[0,0]	0[0,0]	1[1,8]
hsa-miR-223	TAB2	0[0,0]	0[0,0]	0[0,0]	0[0,0]	1[3,176]
hsa-miR-223	CHUK	1[1,215]	0[0,0]	0[0,0]	0[0,0]	2[2,285]
hsa-miR-223	MAP3K8	0[0,0]	0[0,0]	0[0,0]	0[0,0]	1[1,39]
